# Supplementary material for: Impact of Sex and Age on mRNA COVID-19 Vaccine-Related Side Effects in Japan
Source: Microbiol Spectr. 2022 Oct 31;10(6):e01309-22. doi: 10.1128/spectrum.01309-22 (PMC9769945; doi:10.1128/spectrum.01309-22)
Supplement: Supplemental file 2 — Table S1. Download spectrum.01309-22-s0002.xlsx, XLSX file, 0.02 MB [file spectrum.01309-22-s0002.xlsx]

## Sheet: Supplementary_Table_1
1st vaccine dose	Sex	+	-	aOR	p			Sex	+	-	aOR	p		2nd vaccine dose	Sex	+	-	aOR	p			Sex	+	-	aOR	p
Any symptom	Female	202	6	2.69333	0.1		Facial flushing	Female	1	207	-	1		Any symptom	Female	200	3	3.92157	0.1		Drowsiness	Female	3	200	-	1
	Male	50	4					Male	0	54					Male	51	3					Male	0	54
Pain at injection site	Female	197	11	2.23864	0.1		Dry mouth	Female	1	207	-	1		Pain at injection site	Female	186	17	0.875294	1		Palpitations	Female	3	200	-	1
	Male	48	6					Male	0	54					Male	50	4					Male	0	54
Muscle pain	Female	90	118	0.95339	0.9		Neck pain	Female	1	207	-	1		General fatigue	Female	150	53	3.53774	<0.001		Lower back pain	Female	3	200	-	1
	Male	24	30					Male	0	54					Male	24	30					Male	0	54
Swelling at injection site	Female	73	135	1.28426	0.5		Upper arm numbness	Female	1	207	-	1		Headache	Female	131	72	5.73825	<0.001		Bruising at injection site	Female	2	201	-	1
	Male	16	38					Male	0	54					Male	13	41					Male	0	54
General fatigue	Female	75	133	2.20437	0.03		Palpitations	Female	1	207	-	1		Muscle pain	Female	114	89	1.2809	0.4		Runny nose	Female	2	201	-	1
	Male	11	43					Male	0	54					Male	27	27					Male	0	54
Headache	Female	55	153	6.11111	<0.001		Asthma symptom	Female	1	207	-	1		Swelling at injection site	Female	96	107	1.30501	0.4		Dyspnea	Female	2	201	-	1
	Male	3	51					Male	0	54					Male	22	32					Male	0	54
Joint pain	Female	22	186	1.47849	0.6		Chest pain	Female	1	207	-	1		Joint pain	Female	85	118	1.71081	0.1		Anorexia	Female	2	201	-	1
	Male	4	50					Male	0	54					Male	16	38					Male	0	54
Chills	Female	18	190	5.02105	0.1		Borborygmus	Female	1	207	-	1		Chills	Female	81	122	2.32377	0.02		Blepharospasm	Female	1	202	-	1
	Male	1	53					Male	0	54					Male	12	42					Male	0	54
Nausea	Female	10	198	2.67677	0.5		Finger stiffness	Female	1	207	-	1		Fever (≥37.5℃)	Female	69	134	4.1194	<0.001		Blepharitis	Female	1	202	-	1
	Male	1	53					Male	0	54					Male	6	48					Male	0	54
Diarrhea	Female	9	199	1.17588	1		Skin rush	Female	1	207	-	1		Nausea	Female	39	164	1.90244	0.2		Conjunctival icterus and bleeding	Female	1	202	-	1
	Male	2	52					Male	0	54					Male	6	48					Male	0	54
Fever (≥37.5℃)	Female	7	201	1.84577	0.3		Knee pain	Female	1	207	-	1		Diarrhea	Female	22	181	1.51934	0.6		Facial flushing	Female	1	202	-	1
	Male	1	53					Male	0	54					Male	4	50					Male	0	54
Abdominal pain	Female	6	202	-	0.4									Dizziness	Female	10	193	2.74611	0.5		Ear fullness	Female	1	202	-	1
	Male	0	54												Male	1	53					Male	0	54
Itching	Female	6	202	-	0.4									Lymph node swelling	Female	8	195	1.06667	1		Dry mouth	Female	1	202	-	1
	Male	0	54												Male	2	52					Male	0	54
Sore throat	Female	2	206	-	1									Abdominal pain	Female	7	196	1.89286	1		Loss of taste	Female	1	202	-	1
	Male	0	54												Male	1	53					Male	0	54
Drowsiness	Female	2	206	-	1									Upper arm numbness	Female	5	198	0.656566	0.6		Neck pain	Female	1	202	-	1
	Male	0	54												Male	2	52					Male	0	54
Redness at injection site	Female	2	206	-	1									Itching	Female	4	199	0.522613	0.6		Shoulder pain	Female	1	202	-	1
	Male	0	54												Male	2	52					Male	0	54
Blurred vision	Female	1	207	-	1									Skin rush	Female	3	200	0.39	0.3		Asthma symptom(s)	Female	1	202	-	1
	Male	0	54												Male	2	52					Male	0	54
Blepharospasm	Female	1	207	-	1									Canker sores	Female	2	201	0.527363	0.5		Abdominal distension	Female	0	203	-	1
	Male	0	54												Male	1	53					Male	1	53
Dizziness	Female	1	207	-	1									Sore throat	Female	3	200	-	1		Constipation	Female	1	202	-	1
	Male	0	54												Male	0	54					Male	0	54
Ear fullness	Female	1	207	-	1									Throat pressure	Female	3	200	-	1		Insomnia	Female	1	202	-	1
	Male	0	54												Male	0	54					Male	0	54
																										aOR: Odds ratio
																										+ indicates presence of a symptom
																										- indicates absence of a symptom
Supplementary Table 1. Differences in frequency of specific vaccine-related side effects between females and males. P values by Fisher’s exact test are shown.
