# Supplementary material for: Impact of Sex and Age on mRNA COVID-19 Vaccine-Related Side Effects in Japan
Source: Microbiol Spectr. 2022 Oct 31;10(6):e01309-22. doi: 10.1128/spectrum.01309-22 (PMC9769945; doi:10.1128/spectrum.01309-22)
Supplement: Supplemental file 3 — Table S2. Download spectrum.01309-22-s0003.xlsx, XLSX file, 0.02 MB [file spectrum.01309-22-s0003.xlsx]

## Sheet: Supplementary_Table_2
1st vaccine dose	Age	+	-	aOR	p			Age	+	-	aOR	p		2nd vaccine dose	Age	+	-	aOR	p			Age	+	-	aOR	p
Any symptom	≤59	210	5	5	0.02		Facial flushing	≤59	0	215	-	0.2		Any symptom	≤59	207	4	2.35227	0.3		Drowsiness	≤59	3	208	-	1
	≥60	42	5					≥60	1	46					≥60	44	2					≥60	0	46
Pain at injection site	≤59	204	11	2.71397	0.09		Dry mouth	≤59	1	214	-	1		Pain at injection site	≤59	194	17	1.08683	0.8		Palpitations	≤59	2	209	0.430622	0.4
	≥60	41	6					≥60	0	47					≥60	42	4					≥60	1	45
Muscle pain	≤59	97	118	1.45065	0.3		Neck pain	≤59	0	215	-	0.2		General fatigue	≤59	157	54	4.95969	<0.001		Lower back pain	≤59	3	208	-	1
	≥60	17	30					≥60	1	46					≥60	17	29					≥60	0	46
Swelling at injection site	≤59	77	138	1.62742	0.2		Upper arm numbness	≤59	1	214	-	1		Headache	≤59	131	80	4.15673	<0.001		Bruising at injection site	≤59	1	210	0.214286	0.3
	≥60	12	35					≥60	0	47					≥60	13	33					≥60	1	45
General fatigue	≤59	75	140	1.75325	0.2		Palpitations	≤59	1	214	-	1		Muscle pain	≤59	118	93	1.26882	0.5		Runny nose	≤59	1	210	0.214286	0.3
	≥60	11	36					≥60	0	47					≥60	23	23					≥60	1	45
Headache	≤59	51	164	1.777	0.2		Asthma symptom	≤59	1	214	-	1		Swelling at injection site	≤59	99	112	1.25611	0.5		Dyspnea	≤59	2	209	-	1
	≥60	7	40					≥60	0	47					≥60	19	27					≥60	0	46
Joint pain	≤59	21	194	0.909278	0.8		Chest pain	≤59	1	214	-	1		Joint pain	≤59	96	115	6.84522	<0.001		Anorexia	≤59	2	209	-	1
	≥60	5	42					≥60	0	47					≥60	5	41					≥60	0	46
Chills	≤59	17	198	1.93182	0.5		Borborygmus	≤59	0	215	-	0.2		Chills	≤59	89	122	7.65984	<0.001		Blepharospasm	≤59	1	210	-	1
	≥60	2	45					≥60	1	46					≥60	4	42					≥60	0	46
Nausea	≤59	10	205	1.09756	1		Finger stiffness	≤59	1	214	-	1		Fever (≥37.5℃)	≤59	73	138	12	<0.001		Blepharitis	≤59	1	210	-	1
	≥60	2	45					≥60	0	47					≥60	2	44					≥60	0	46
Diarrhea	≤59	9	206	0.98301	1		Skin rush	≤59	1	214	-	1		Nausea	≤59	44	167	12	0.001		Conjunctival icterus and bleeding	≤59	0	211	-	0.2
	≥60	2	45					≥60	0	47					≥60	1	45					≥60	1	45
Fever (≥37.5℃)	≤59	7	208	1.54808	1		Knee pain	≤59	1	214	-	1		Diarrhea	≤59	25	186	6.04839	0.06		Facial flushing	≤59	0	211	-	0.2
	≥60	1	46					≥60	0	47					≥60	1	45					≥60	1	45
Abdominal pain	≤59	6	209	-	0.6									Dizziness	≤59	10	201	2.23881	0.7		Ear fullness	≤59	1	210	-	1
	≥60	0	47												≥60	1	45					≥60	0	46
Itching	≤59	6	209	-	0.6									Lymph node swelling	≤59	10	201	-	0.2		Dry mouth	≤59	1	210	-	1
	≥60	0	47												≥60	0	46					≥60	0	46
Sore throat	≤59	2	213	-	1									Abdominal pain	≤59	8	203	-	0.4		Loss of taste	≤59	1	210	-	1
	≥60	0	47												≥60	0	46					≥60	0	46
Drowsiness	≤59	2	213	-	1									Upper arm numbness	≤59	7	204	-	0.4		Neck pain	≤59	0	211	-	0.2
	≥60	0	47												≥60	0	46					≥60	1	45
Redness at injection site	≤59	2	213	-	1									Itching	≤59	6	205	-	0.6		Shoulder pain	≤59	1	210	-	1
	≥60	0	47												≥60	0	46					≥60	0	46
Blurred vision	≤59	1	214	-	1									Skin rush	≤59	4	207	0.869565	1		Asthma symptom(s)	≤59	1	210	-	1
	≥60	0	47												≥60	1	45					≥60	0	46
Blepharospasm	≤59	1	214	-	1									Canker sores	≤59	3	208	-	1		Abdominal distension	≤59	1	210	-	1
	≥60	0	47												≥60	0	46					≥60	0	46
Dizziness	≤59	0	215	-	0.2									Sore throat	≤59	3	208	-	1		Constipation	≤59	1	210	-	1
	≥60	1	46												≥60	0	46					≥60	0	46
Ear fullness	≤59	1	214	-	1									Throat pressure	≤59	3	208	-	1		Insomnia	≤59	1	210	-	1
	≥60	0	47												≥60	0	46					≥60	0	46
																										aOR: Odds ratio
																										+ indicates presence of a symptom
																										- indicates absence of a symptom
Supplementary Table 2. Differences in frequency of specific vaccine-related side effects between older group (age ≥60) and younger group (age ≤59). P values by Fisher’s exact test are shown.
