# Supplementary material for: Impact of Sex and Age on mRNA COVID-19 Vaccine-Related Side Effects in Japan
Source: Microbiol Spectr. 2022 Oct 31;10(6):e01309-22. doi: 10.1128/spectrum.01309-22 (PMC9769945; doi:10.1128/spectrum.01309-22)
Supplement: Supplemental file 4 — Table S3. Download spectrum.01309-22-s0004.xlsx, XLSX file, 0.01 MB [file spectrum.01309-22-s0004.xlsx]

## Sheet: Supplementary_Table_3
1st vaccine dose	aHR (95% bCI)	p		aHR (95% bCI)	p		aHR (95% bCI)	p		2nd vaccine dose	aHR (95% bCI)	p		aHR (95% bCI)	p		aHR (95% bCI)	p
	All			Female			Male				All			Female			Male
Pain at injection site	0.9 (0.4-2.0)	0.9		1.2 (0.5-2.8)	0.8		0.3 (0.07-1.2)	0.09		Pain at injection site	0.7 (0.4-1.1)	0.1		0.6 (0.3-1.1)	0.08		0.9 (0.1-6.4)	0.9
Muscle pain	0.9 (0.7-1.2)	0.4		0.9 (0.7-1.3)	0.7		0.7 (0.4-1.2)	0.2		General fatigue	0.5 (0.3-0.6)	<0.001		0.5 (0.4-0.7)	<0.001		0.3 (0.2-0.6)	0.001
Swelling at injection site	0.8 (0.6-1.1)	0.2		0.9 (0.7-1.2)	0.4		0.6 (0.3-1.2)	0.2		Headache	0.5 (0.4-0.7)	<0.001		0.6 (0.4-0.8)	0.002		0.4 (0.2-0.9)	0.02
General fatigue	0.5 (0.4-0.7)	<0.001		0.5 (0.4-0.7)	<0.001		0.6 (0.3-1.3)	0.2		Muscle pain	0.8 (0.6-0.9)	0.04		0.8 (0.6-1.04)	0.09		0.7 (0.4-1.3)	0.3
Headache	0.5 (0.4-0.7)	<0.001		0.6 (0.4-0.8)	0.001		0.5 (0.2-1.8)	0.3		Swelling at injection site	0.6 (0.5-0.8)	0.002		0.7 (0.5-0.9)	0.01		0.6 (0.3-1.03)	0.06
Joint pain	0.7 (0.4-1.0)	0.05		0.6 (0.4-1.03)	0.06		0.7 (0.2-2.0)	0.5		Joint pain	0.7 (0.5-0.9)	0.005		0.7 (0.5-0.96)	0.03		0.6 (0.3-1.1)	0.1
Chills	0.6 (0.3-0.9)	0.03		0.6 (0.3-0.9)	0.04		1.9 (0.3-14)	0.5		Chills	0.6 (0.5-0.8)	0.002		0.7 (0.5-0.96)	0.03		0.4 (0.2-0.9)	0.03
Nausea	0.5 (0.3-0.9)	0.04		0.5 (0.3-0.9)	0.04		1.9 (0.3-14)	0.5		Fever (≥37.5℃)	0.6 (0.4-0.8)	0.001		0.7 (0.5-0.9)	0.02		0.4 (0.1-1.1)	0.08
Diarrhea	0.5 (0.3-1.0)	0.06		0.5 (0.2-0.9)	0.04		1.0 (0.3-4.3)	0.9		Nausea	0.6 (0.4-0.8)	0.004		0.6 (0.4-0.9)	0.006		0.8 (0.3-1.9)	0.6
Fever (≥37.5℃)	0.8 (0.4-1.5)	0.4		0.8 (0.4-1.7)	0.5		0.7 (0.1-5.2)	0.7		Diarrhea	0.6 (0.4-1.0)	0.06		0.6 (0.4-1.03)	0.06		0.8 (0.3-2.3)	0.7
Abdominal pain	0.5 (0.2-1.3)	0.2		0.6 (0.2-1.4)	0.2		-	-		Dizziness	0.3 (0.1-0.8)	0.02		0.3 (0.1-0.8)	0.02		1.1 (0.2-8.3)	0.9
Itching	0.3 (0.1-0.9)	0.04		0.3 (0.1-1.04)	0.06		-	-		Lymph node swelling	0.8 (0.4-1.6)	0.5		0.8 (0.4-1.8)	0.6		0.7 (0.2-3.0)	0.7
Sore throat	1.2 (0.3-4.6)	0.8		1.3 (0.3-5.1)	0.8		-	-		Abdominal pain	0.6 (0.3-1.4)	0.2		0.6 (0.2-1.5)	0.3		0.7 (0.1-5.2)	0.7
Drowsiness	0.3 (0.05-2.3)	0.3		0.3 (0.05-2.5)	0.3		-	-		Upper arm numbness	0.3 (0.1-1.0)	0.05		0.3 (0.09-1.4)	0.1		0.2 (0.03-1.7)	0.1
Redness at injection site	0.6 (0.1-2.2)	0.4		0.6 (0.1-2.4)	0.5		-	-		Itching	0.3 (0.1-1.1)	0.07		0.3 (0.08-1.4)	0.1		1.1 (0.2-8.3)	0.9
Blurred vision	0.6 (0.08-3.9)	0.6		0.6 (0.08-4.1)	0.6		-	-		Skin rush	0.4 (0.1-1.4)	0.2		0.5 (0.1-2.0)	0.3		0.3 (0.04-2.0)	0.2
Blepharospasm	0.6 (0.08-3.9)	0.6		0.6 (0.08-4.1)	0.6		-	-		Canker sores	0.05 (0.001-3.6)	0.2		0.6 (0.2-1.5)	0.3		0.7 (0.1-5.2)	0.7
Dizziness	0.05 (0.0001-19)	0.3		0.05 (0.0001-21)	0.3		-	-		Sore throat	0.5 (0.1-2.1)	0.4		0.6 (0.1-2.2)	0.4		-	-
Ear fullness	1.2 (0.2-8.3)	0.9		1.3 (0.2-9.5)	0.8		-	-		Throat pressure	0.6 (0.2-2.5)	0.5		0.7 (0.2-2.8)	0.6		-	-
Facial flushing	1.2 (0.2-8.3)	0.9		1.3 (0.2-9.5)	0.8		-	-		Drowsiness	0.8 (0.2-3.3)	0.8		0.9 (0.2-3.6)	0.9		-	-
Dry mouth	0.7 (0.1-5.2)	0.7		0.8 (0.1-5.6)	0.8		-	-		Palpitations	1.2 (0.4-3.7)	0.8		1.3 (0.4-4.1)	0.6		-	-
Neck pain	0.05 (0.0001-19)	0.3		0.05 (0.0001-21)	0.3		-	-		Lower back pain	0.5 (0.1-2.1)	0.3		0.5 (0.1-2.2)	0.4		-	-
Upper arm numbness	1.2 (0.2-8.3)	0.9		1.3 (0.2-9.5)	0.8		-	-		Bruising at injection site	0.05 (0.0003-6.8)	0.2		0.05 (0.0003-7.8)	0.2		-	-
Palpitations	0.7 (0.1-5.2)	0.7		0.8 (0.1-5.6)	0.8		-	-		Runny nose	0.4 (0.06-3.2)	0.4		0.5 (0.07-3.4)	0.5		-	-
Asthma symptom(s)	1.2 (0.2-8.3)	0.9		1.3 (0.2-9.5)	0.8		-	-		Dyspnea	0.4 (0.06-3.2)	0.4		0.5 (0.07-3.4)	0.5		-	-
Chest pain	2.8 (0.4-20)	0.3		3.1 (0.4-23)	0.3		-	-		Anorexia	0.05 (0.0003-6.8)	0.2		0.2 (0.0003-7.8)	0.2		-	-
Borborygmus	0.7 (0.1-5.2)	0.7		0.8 (0.1-5.6)	0.8		-	-		Blepharospasm	0.05 (0.00005-52)	0.4		0.05 (0.00004-64)	0.4		-	-
Finger stiffness	2.8 (0.4-20)	0.3		3.1 (0.4-23)	0.3		-	-		Blepharitis	0.05 (0.00005-52)	0.4		0.05 (0.00004-64)	0.4		-	-
Skin rush	0.05 (0.0001-19)	0.3		0.05 (0.0001-21)	0.3		-	-		Conjunctival icterus and bleeding	0.05 (0.00005-52)	0.4		0.05 (0.00004-64)	0.4		-	-
Knee pain	1.2 (0.2-8.3)	0.9		0.8 (0.1-5.4)	0.8		-	-		Facial flushing	0.05 (0.00005-52)	0.4		0.05 (0.00004-64)	0.4		-	-
										Ear fullness	0.05 (0.00005-52)	0.4		0.05 (0.00004-64)	0.4		-	-
										Dry mouth	0.8 (0.1-5.5)	0.8		0.8 (0.1-5.9)	0.9		-	-
										Loss of taste	0.8 (0.1-5.5)	0.8		0.8 (0.1-5.9)	0.9		-	-
										Neck pain	0.05 (0.00005-52)	0.4		0.05 (0.00004-64)	0.4		-	-
										Shoulder pain	0.05 (0.00005-52)	0.4		0.05 (0.00004-64)	0.4		-	-
										Asthma symptom(s)	0.05 (0.00005-52)	0.4		0.05 (0.00004-64)	0.4		-	-
										Abdominal distension	0.05 (0.000007-359)	0.5		-	-		0.05 (0.00002-90)	0.4
										Constipation	0.05 (0.00005-52)	0.4		0.05 (0.00004-64)	0.4		-	-
										Insomnia	0.05 (0.00005-52)	0.4		0.05 (0.00004-64)	0.4		-	-
Supplementary Table 3. Symptoms playing the key role in prolonging the recovery time from COVID-19 vaccine-related adverse effects. Cox hazard model analyses of time to recovery for each adverse symptom are shown. Symptoms with significance (p<0.05) in univariate analysis were applied for multivariate analysis (Table 4). aHR: hazard ratio, bCI: confidence interval range
