# Supplementary material for: Impact of Sex and Age on mRNA COVID-19 Vaccine-Related Side Effects in Japan
Source: Microbiol Spectr. 2022 Oct 31;10(6):e01309-22. doi: 10.1128/spectrum.01309-22 (PMC9769945; doi:10.1128/spectrum.01309-22)
Supplement: Supplemental file 5 — Table S4. Download spectrum.01309-22-s0005.xlsx, XLSX file, 0.01 MB [file spectrum.01309-22-s0005.xlsx]

## Sheet: Supplementary_Table_4
1st vaccine dose	Duration ( Median (aIQR) days)						2nd vaccine dose	Duration ( Median (aIQR) days)
	All		Female		Male			All		Female		Male
Pain at injection site	2 (2-3)		2 (2-3)		2 (2-3)		Pain at injection site	3 (2-4)		3 (2-4)		3 (2-3)
Muscle pain	2 (2-3)		2 (2-3)		2 (1-3)		General fatigue	2 (2-4)		2 (2-4)		3 (1.75-3)
Swelling at injection site	2 (1-2)		2 (2-3)		1 (1-2)		Headache	2 (1-3.25)		2 (1-3)		3 (1-4)
General fatigue	2 (1-3)		2 (2-3)		1 (1-2.5)		Muscle pain	2 (2-3)		2 (2-3)		2 (1-3)
Headache	2 (1-3)		2 (1-3)		1 (1-3.5)		Swelling at injection site	3 (2-4)		3 (2-4)		2 (1.25-3)
Joint pain	2 (1-3)		2.5 (1-3)		2 (1.75-2)		Joint pain	2 (1-3)		2 (1-3)		2.5 (2-3)
Chills	1 (1-2.5)		1.5 (1-2.75)		1 (1-1)		Chills	2 (1-2)		2 (1-2)		2 (1-3)
Nausea	1.5 (1-2)		2 (1-2)		1 (1-1)		Fever (≥37.5℃)	1 (1-1)		1 (1-1)		2 (1-3)
Diarrhea	2 (1-2)		2 (1-2)		1.5 (1.25-1.75)		Nausea	2 (1-3)		2 (1-5)		1 (1-1)
Fever (≥37.5℃)	1 (1-2)		1 (1-2)		1 (1-1)		Diarrhea	1 (1-1.75)		1 (1-2)		1 (1-1)
Abdominal pain	2 (2-2.75)		2 (2-2.75)		-		Dizziness	2 (1.5-3)		2 (1.25-2.75)		3 (3-3)
Itching	4.5 (2.25-6.75)		4.5 (2.25-6.75)		-		Lymph node swelling	2.5 (2-3)		2.5 (1.75-3)		2.5 (2.25-2.75)
Sore throat	2 (2-2)		2 (2-2)		-		Abdominal pain	2 (2-2.25)		2 (2-2.5)		2 (2-2)
Drowsiness	1.5 (1.25-1.75)		1.5 (1.25-1.75)		-		Upper arm numbness	2 (1.5-3.5)		3 (2-4)		1.5 (1.25-1.75)
Redness at injection site	4.5 (3.75-5.25)		4.5 (3.75-5.25)		-		Itching	2 (1.25-2)		1.5 (1-2)		4.5 (3.25-5.75)
Blurred vision	2 (2-2)		2 (2-2)		-		Skin rush	4 (3-4)		4 (2.5-4)		5 (4-6)
Blepharospasm	4 (4-4)		4 (4-4)		-		Canker sores	3 (3-4)		4 (3.5-4.5)		3 (3-3)
Dizziness	4 (4-4)		4 (4-4)		-		Sore throat	3 (2-5)		3 (2-5)		-
Ear fullness	3 (3-3)		3 (3-3)		-		Throat pressure	2 (1.5-3)		2 (1.5-3)		-
Facial flushing	2 (2-2)		2 (2-2)		-		Drowsiness	1 (1-1.5)		1 (1-1.5)		-
Dry mouth	2 (2-2)		2 (2-2)		-		Palpitations	1 (1-1)		1 (1-1)		-
Neck pain	7 (7-7)		7 (7-7)		-		Lower back pain	5 (4.5-6)		5 (4.5-6)		-
Upper arm numbness	1 (1-1)		1 (1-1)		-		Bruising at injection site	6 (6-6)		6 (6-6)		-
Palpitations	2 (2-2)		2 (2-2)		-		Runny nose	2 (1.5-2.5)		2 (1.5-2.5)		-
Asthma symptom(s)	2 (2-2)		2 (2-2)		-		Dyspnea	2.5 (1.75-3.25)		2.5 (1.75-3.25)		-
Chest pain	1 (1-1)		1 (1-1)		-		Anorexia	6 (5.5-6.5)		6 (5.5-6.5)		-
Borborygmus	1 (1-1)		1 (1-1)		-		Blepharospasm	6 (6-6)		6 (6-6)		-
Finger stiffness	2 (2-2)		2 (2-2)		-		Blepharitis	3 (3-3)		3 (3-3)		-
Skin rush	7 (7-7)		7 (7-7)		-		Conjunctival icterus and bleeding	5 (5-5)		5 (5-5)		-
Knee pain	3 (3-3)		3 (3-3)		-		Facial flushing	1 (1-1)		1 (1-1)		-
							Ear fullness	1 (1-1)		1 (1-1)		-
							Dry mouth	2 (2-2)		2 (2-2)		-
							Loss of taste	2 (2-2)		2 (2-2)		-
							Neck pain	1 (1-1)		1 (1-1)		-
							Shoulder pain	4 (4-4)		4 (4-4)		-
							Asthma symptom(s)	7 (7-7)		7 (7-7)		-
							Abdominal distension	1 (1-1)		-		1 (1-1)
							Constipation	6 (6-6)		6 (6-6)		-
							Insomnia	1 (1-1)		1 (1-1)		-
Supplementary Table 4. Duration of Symptom. Duration of each adverse symptom is shown. aIQR: Interquartile range
